# Supplementary material for: A Phase 1 Study of KHK4083: A Single‐Blind, Randomized, Placebo‐Controlled Single‐Ascending‐Dose Study in Healthy Adults and an Open‐Label Multiple‐Dose Study in Patients With Ulcerative Colitis
Source: Clin Pharmacol Drug Dev. 2021 Jan 29;10(8):870–83. doi: 10.1002/cpdd.918 (PMC8451804; doi:10.1002/cpdd.918)
Supplement: Supplementary file 1 — Supporting Information [file CPDD-10-870-s001.xls]

## Sheet: Sheet1 (4)
Supplemental Table 1. List of Study Centers and Institutional Review Boards consulted
Center	Location	Institutional Review Board
Hirosaki National Hospital	Hirosaki, Japan	Hirosaki National Hospital Institutional Review Board
Japan Community Health care Organization Tokyo Yamate Medical Center	Tokyo, Japan	Japan Community Health care Organization Tokyo Yamate Medical Center Institutional Review Board
Keikokai Medical Corp P-One Clinic	Tokyo, Japan	Keikokai Medical Corp P-One Clinic Institutional Review Board
National Hospital Organization Kyoto Medical Center	Kyoto, Japan	National Hospital Organization Kyoto Medical Center Institutional Review Board
Kinshu-kai Infusion Clinic	Osaka, Japan	Medical Corporation Koseikai Sone Clinic Institutional Review Board

## Sheet: Sheet1 (3)
Medical institution (official name)	Medical department (official name)	Procedure count	Procedure type	Procedure description	Name of review board	Date of meeting	Review result
Hirosaki National Hospital	Department of Gastroenterology and Hematology	001-00	First procedures	First procedures	Hirosaki National Hospital Institutional Review Board	2017/02/14	Approved
		001-01	Safety information	170417 (cumulative)	Hirosaki National Hospital Institutional Review Board	2017/06/13	Approved
		001-02	Change in plan / revision of informed consent	PRT1.2､PRT separate 1.2、IC 3 (Hirosaki National Hospital 1)	Hirosaki National Hospital Institutional Review Board	2017/07/11	Approved
		001-03	Safety information	171212 (annual)	Hirosaki National Hospital Institutional Review Board	2018/01/16	Approved
Japan Community Health care Organization Tokyo Yamate Medical Center	Department of Gastroenterology (IBD)	001-00	First procedures	First procedures	Japan Community Health care Organization Tokyo Yamate Medical Center Institutional Review Board	2017/03/02	Approved with corrections
		001-01	Safety information	170417 (cumulative)	Japan Community Health care Organization Tokyo Yamate Medical Center Institutional Review Board	2017/06/01	Approved
		001-03	Change in plan / revision of informed consent	PRT1.2､PRT separate 1.2、IC (Tokyo Yamate Medical Center 3)	Japan Community Health care Organization Tokyo Yamate Medical Center Institutional Review Board	2017/09/19	Approved
Keikokai Medical Corp P-One Clinic	Department of Internal Medicine	001-00	First procedures	First procedures	Keikokai Medical Corp P-One Clinic Institutional Review Board	2016/11/29	Approved
		001-01	Others	Clinical trial participation card (English)(for caucasian healthy adult volunteer) ver1:2016/12/12	Keikokai Medical Corp P-One Clinic Institutional Review Board	2016/12/22	Approved
		001-02	Others	Operation flow for subject recruitment ver1, Announcement webpage ver1.1	Keikokai Medical Corp P-One Clinic Institutional Review Board	2017/01/18	Approved
		001-03	Change in clinical trial protocol	IB 2	Keikokai Medical Corp P-One Clinic Institutional Review Board	2017/02/21	Approved
		001-04	Serious adverse events	SAE:03-PO-07(Infectious enteritis: report1, 2, 3)	Keikokai Medical Corp P-One Clinic Institutional Review Board	2017/04/18	Approved
		001-05	Safety information	170417 (cumulative)	Keikokai Medical Corp P-One Clinic Institutional Review Board	2017/06/20	Approved
		001-06	Change in plan / revision of informed consent	PRT1.2、IC 3(P-One Clinic 1)	Keikokai Medical Corp P-One Clinic Institutional Review Board	2017/07/27	Approved
		002-00	Continuation review (annual)	Continuation review (annual)	Keikokai Medical Corp P-One Clinic Institutional Review Board	2017/11/10	Approved
		002-01	Safety information	171212 (annual)	Keikokai Medical Corp P-One Clinic Institutional Review Board	2018/01/22	Approved
National Hospital Organization Kyoto Medical Center	Department of Gastroenterology	001-00	First procedures	First procedures	National Hospital Organization Kyoto Medical Center Institutional Review Board	2017/03/22	Approved
		001-01	Change in investigators	Change in investigators（Dr Takimoto & Dr Akamatsu added）	National Hospital Organization Kyoto Medical Center Institutional Review Board	2017/04/26	Approved
		001-02	Safety information	170417 (cumulative)	National Hospital Organization Kyoto Medical Center Institutional Review Board	2017/06/28	Approved
		001-03	Change in plan / revision of informed consent	PRT1.2､PRT suppl 1.2、IC (Kyoto Medical Center 2.0)	National Hospital Organization Kyoto Medical Center Institutional Review Board	2017/07/26	Approved
		001-04	Safety information	171212 (annual)	National Hospital Organization Kyoto Medical Center Institutional Review Board	2018/01/24	Approved
		002-00	Continuation review (annual)	Continuation review (annual)	National Hospital Organization Kyoto Medical Center Institutional Review Board	2018/02/28	Approved
Kinshu-kai Infusion Clinic	Department of Gastroenterology	001-00	First procedures	First procedures	Medical Corporation Koseikai Sone Clinic Institutional Review Board	2017/02/01	Approved
		001-01	Safety information	170417 (cumulative)	Medical Corporation Koseikai Sone Clinic Institutional Review Board	2017/06/07	Approved
		001-02	Change in plan / revision of informed consent	PRT1.2, IC3(Infusion Clinic 1)	Medical Corporation Koseikai Sone Clinic Institutional Review Board	2017/08/02	Approved
		002-00	Continuation review (annual)	Continuation review (annual)	Medical Corporation Koseikai Sone Clinic Institutional Review Board	2018/01/10	Approved

## Sheet: Sheet1 (2)
Medical institution (official name)	Medical department (official name)	Procedure count	Procedure type	Procedure description	Name of review board	Date of meeting	Review category	Review item	Review result	Correction request date	Correction complete date	Re-review	Reason for decision	Report date	Notice date
Hirosaki National Hospital	Department of Gastroenterology and Hematology	001-00	First procedures	First procedures	Hirosaki National Hospital Institutional Review Board	2017/02/14	Board review	Whether the clinical trial can be conducted	Approved	----------	----------	None		2017/02/14	2017/02/14
		001-01	Safety information	170417 (cumulative)	Hirosaki National Hospital Institutional Review Board	2017/06/13	Board review	Whether clinial trial can continue (concerning safety-related information)	Approved	----------	----------	None		2017/06/13	2017/06/13
		001-02	Change in plan / revision of informed consent	PRT1.2､PRT separate 1.2、IC 3 (Hirosaki National Hospital 1)	Hirosaki National Hospital Institutional Review Board	2017/07/11	Board review	Whether clinial trial can continue (change in trial-related documents)	Approved	----------	----------	None		2017/07/11	2017/07/11
		001-03	Safety information	171212 (annual)	Hirosaki National Hospital Institutional Review Board	2018/01/16	Board review	Whether clinial trial can continue (concerning safety-related information)	Approved	----------	----------	None		2018/01/16	2018/01/16
Japan Community Health care Organization Tokyo Yamate Medical Center	Department of Gastroenterology (IBD)	001-00	First procedures	First procedures	Japan Community Health care Organization Tokyo Yamate Medical Center Institutional Review Board	2017/03/02	Board review	Whether the clinical trial can be conducted	Approved with corrections	2017/03/06	2017/03/06	None	■Corrections requested for IC ① 1st and 2nd page Change the phrase "This booklet explains about KHK4083 clinical trial～" to "This booklet explains about KHK4083 clinical trial conducted by Kyowa Hakko Kirin～" ②Add an information on a fact that the single dose study on Japanese and Caucasian healthy volunteers (Ph1 part1) is already running and that the administration has already started.	2017/03/02	2017/03/02
		001-01	Safety information	170417 (cumulative)	Japan Community Health care Organization Tokyo Yamate Medical Center Institutional Review Board	2017/06/01	Board review	Whether clinial trial can continue (concerning safety-related information)	Approved	----------	----------	None		2017/06/01	2017/06/01
		001-03	Change in plan / revision of informed consent	PRT1.2､PRT separate 1.2、IC (Tokyo Yamate Medical Center 3)	Japan Community Health care Organization Tokyo Yamate Medical Center Institutional Review Board	2017/09/19	Board review	Whether clinial trial can continue (change in trial-related documents)	Approved	----------	----------	None		2017/09/19	2017/09/19
Keikokai Medical Corp P-One Clinic	Department of Internal Medicine	001-00	First procedures	First procedures	Keikokai Medical Corp P-One Clinic Institutional Review Board	2016/11/29	Board review	Whether the clinical trial can be conducted	Approved	----------	----------	None		2016/11/29	2016/11/30
		001-01	Others	Clinical trial participation card (English)(for caucasian healthy adult volunteer) ver1:2016/12/12	Keikokai Medical Corp P-One Clinic Institutional Review Board	2016/12/22	Board review	Whether clinial trial can continue (change in trial-related documents)	Approved	----------	----------	None		2016/12/22	2016/12/23
		001-02	Others	Operation flow for subject recruitment ver1, Announcement webpage ver1.1	Keikokai Medical Corp P-One Clinic Institutional Review Board	2017/01/18	Board review	Whether clinial trial can continue (change in trial-related documents)	Approved	----------	----------	None		2017/01/18	2017/01/19
		001-03	Change in clinical trial protocol	IB 2	Keikokai Medical Corp P-One Clinic Institutional Review Board	2017/02/21	Board review	Whether clinial trial can continue (change in trial-related documents)	Approved	----------	----------	None		2017/02/21	2017/02/22
		001-04	Serious adverse events	SAE:03-PO-07(Infectious enteritis: report1, 2, 3)	Keikokai Medical Corp P-One Clinic Institutional Review Board	2017/04/18	Board review	Whether clinial trial can continue (concerning serious adverse event)	Approved	----------	----------	None		2017/04/18	2017/04/19
		001-05	Safety information	170417 (cumulative)	Keikokai Medical Corp P-One Clinic Institutional Review Board	2017/06/20	Board review	Whether clinial trial can continue (concerning safety-related information)	Approved	----------	----------	None		2017/06/20	2017/06/21
		001-06	Change in plan / revision of informed consent	PRT1.2、IC 3(P-One Clinic 1)	Keikokai Medical Corp P-One Clinic Institutional Review Board	2017/07/27	Board review	Whether clinial trial can continue (change in trial-related documents)	Approved	----------	----------	None		2017/07/27	2017/07/28
		002-00	Continuation review (annual)	Continuation review (annual)	Keikokai Medical Corp P-One Clinic Institutional Review Board	2017/11/10	Board review	Whether clinial trial can continue (annual continuation review)	Approved	----------	----------	None		2017/11/10	2017/11/13
		002-01	Safety information	171212 (annual)	Keikokai Medical Corp P-One Clinic Institutional Review Board	2018/01/22	Board review	Whether clinial trial can continue (concerning safety-related information)	Approved	----------	----------	None		2018/01/22	2018/01/23
National Hospital Organization Kyoto Medical Center	Department of Gastroenterology	001-00	First procedures	First procedures	National Hospital Organization Kyoto Medical Center Institutional Review Board	2017/03/22	Board review	Whether the clinical trial can be conducted	Approved	----------	----------	None		2017/03/22	2017/03/22
		001-01	Change in investigators	Change in investigators（Dr Takimoto & Dr Akamatsu added）	National Hospital Organization Kyoto Medical Center Institutional Review Board	2017/04/26	Board review	Whether clinial trial can continue (change in trial-related documents)	Approved	----------	----------	None		2017/04/26	2017/04/26
		001-02	Safety information	170417 (cumulative)	National Hospital Organization Kyoto Medical Center Institutional Review Board	2017/06/28	Board review	Whether clinial trial can continue (concerning safety-related information)	Approved	----------	----------	None		2017/06/28	2017/06/28
		001-03	Change in plan / revision of informed consent	PRT1.2､PRT suppl 1.2、IC (Kyoto Medical Center 2.0)	National Hospital Organization Kyoto Medical Center Institutional Review Board	2017/07/26	Board review	Whether clinial trial can continue (change in trial-related documents)	Approved	----------	----------	None		2017/07/26	2017/07/26
		001-04	Safety information	171212 (annual)	National Hospital Organization Kyoto Medical Center Institutional Review Board	2018/01/24	Board review	Whether clinial trial can continue (concerning safety-related information)	Approved	----------	----------	None		2018/01/24	2018/01/24
		002-00	Continuation review (annual)	Continuation review (annual)	National Hospital Organization Kyoto Medical Center Institutional Review Board	2018/02/28	Board review	Whether clinial trial can continue (annual continuation review)	Approved	----------	----------	None		2018/02/28	2018/02/28
Kinshu-kai Infusion Clinic	Department of Gastroenterology	001-00	First procedures	First procedures	Medical Corporation Koseikai Sone Clinic Institutional Review Board	2017/02/01	Board review	Whether the clinical trial can be conducted	Approved	----------	----------	None		2017/02/01	2017/02/02
		001-01	Safety information	170417 (cumulative)	Medical Corporation Koseikai Sone Clinic Institutional Review Board	2017/06/07	Board review	Whether clinial trial can continue (concerning safety-related information)	Approved	----------	----------	None		2017/06/07	2017/06/08
		001-02	Change in plan / revision of informed consent	PRT1.2, IC3(Infusion Clinic 1)	Medical Corporation Koseikai Sone Clinic Institutional Review Board	2017/08/02	Board review	Whether clinial trial can continue (change in trial-related documents)	Approved	----------	----------	None		2017/08/02	2017/08/03
		002-00	Continuation review (annual)	Continuation review (annual)	Medical Corporation Koseikai Sone Clinic Institutional Review Board	2018/01/10	Board review	Whether clinial trial can continue (annual continuation review)	Approved	----------	----------	None		2018/01/10	2018/01/11

## Sheet: Sheet1
Medical institution (official name)	Medical department (official name)	Procedure count	Procedure type	Procedure description	Name of review board	Date of meeting	Review category	Review item	Review result	Correction request date	Correction complete date	Re-review	Reason for decision	Report date	Notice date	Role	Name	Occupation, qualifications, and affiliation	for	Attendance / absence	Remarks	Remarks common to procedures
Hirosaki National Hospital	Department of Gastroenterology and Hematology	001-00	First procedures	First procedures	Hirosaki National Hospital Institutional Review Board	2017/02/14	Board review	Whether the clinical trial can be conducted	Approved	----------	----------	None		2017/02/14	2017/02/14	Chairperson	Yoh Ishiguro	Head of Clinical Research Division	④ Other than ①～③	－Attended (did not participate in deliberations or voting)
																Acting Chairperson	Masahiko Abe	Head of Pharmacy Division	④ Other than ①～③	○ Attended	Vice Chairperson
																Board member	Yasuhiko Igarashi	Hirosaki University (Professor Emeritus)	②External (Doctor) ③External (Review)	○ Attended	External
																Board member	Eriko Takaya	Ex-School Principal	②External (Doctor) ③External (Review)	○ Attended	External
																Board member	Tsukasa Kawano	Head of Clerical Division	①Non-specialist board member	○ Attended
																Board member	Katsuya Mikami	Head of Medical Division	④ Other than ①～③	× Absent
																Board member	Norito Yagihashi	Head of Clinical Inspection Team	④ Other than ①～③	○ Attended
																Board member	Kazuhiko Sugimoto	Head of Department of Pediatrics	④ Other than ①～③	○ Attended
																Board member	Akihiko Matsuki	Head Physician of Department of Gastroenterology and Hematology	④ Other than ①～③	× Absent
																Board member	Tomoe Tando	Head of Department of Obstetrics and Gynecology	④ Other than ①～③	× Absent
																Board member	Akira Sugita	Head of Radiological Technology Division	④ Other than ①～③	○ Attended
																Board member	Kazuhiro Sato	Vice Head of Pharmacy Division	④ Other than ①～③	－Attended (did not participate in deliberations or voting)
																Board member	Kaori Takahashi	Head of Nursing Division	④ Other than ①～③	○ Attended
																Board member	Toshinori Sato	Head of Planning Section	①Non-specialist board member	○ Attended
																Board member	Hirotaka Kiyama	Head of Corporate Planning Office	①Non-specialist board member	○ Attended
		001-01	Safety information	170417 (cumulative)	Hirosaki National Hospital Institutional Review Board	2017/06/13	Board review	Whether clinial trial can continue (concerning safety-related information)	Approved	----------	----------	None		2017/06/13	2017/06/13	Chairperson	Yoh Ishiguro	Head of Clinical Research Division	④ Other than ①～③	－Attended (did not participate in deliberations or voting)
																Acting Chairperson	Masahiko Abe	Head of Pharmacy Division	④ Other than ①～③	○ Attended
																Board member	Yasuhiko Igarashi	Hirosaki University (Professor Emeritus)	②External (Doctor) ③External (Review)	○ Attended
																Board member	Eriko Takaya	Ex-School Principal	②External (Doctor) ③External (Review)	○ Attended
																Board member	Tsukasa Kawano	Head of Clerical Division	①Non-specialist board member	○ Attended
																Board member	Katsuya Mikami	Head of Medical Division	④ Other than ①～③	× Absent
																Board member	Norito Yagihashi	Head of Clinical Inspection Team	④ Other than ①～③	○ Attended
																Board member	Kazuhiko Sugimoto	Head of Department of Pediatrics	④ Other than ①～③	○ Attended
																Board member	Akira Sugita	Head of Radiological Technology Division	④ Other than ①～③	○ Attended
																Board member	Kazuhide Baba	Vice Head of Pharmacy Division	④ Other than ①～③	－Attended (did not participate in deliberations or voting)
																Board member	Kaori Takahashi	Head of Nursing Division	④ Other than ①～③	○ Attended
																Board member	Kiyomi Nakano	Head of Planning Section	①Non-specialist board member	○ Attended
																Board member	Eiji Sato	Head of Corporate Planning Office	①Non-specialist board member	○ Attended
		001-02	Change in plan / revision of informed consent	PRT1.2､PRT separate 1.2、IC 3 (Hirosaki National Hospital 1)	Hirosaki National Hospital Institutional Review Board	2017/07/11	Board review	Whether clinial trial can continue (change in trial-related documents)	Approved	----------	----------	None		2017/07/11	2017/07/11	Chairperson	Yoh Ishiguro	Head of Clinical Research Division	④ Other than ①～③	－Attended (did not participate in deliberations or voting)
																Acting Chairperson	Masahiko Abe	Head of Pharmacy Division	④ Other than ①～③	○ Attended
																Board member	Yasuhiko Igarashi	Hirosaki University (Professor Emeritus)	②External (Doctor) ③External (Review)	○ Attended
																Board member	Eriko Takaya	Ex-School Principal	②External (Doctor) ③External (Review)	○ Attended
																Board member	Tsukasa Kawano	Head of Clerical Division	①Non-specialist board member	○ Attended
																Board member	Katsuya Mikami	Head of Medical Division	④ Other than ①～③	× Absent
																Board member	Norito Yagihashi	Head of Clinical Inspection Team	④ Other than ①～③	× Absent
																Board member	Kazuhiko Sugimoto	Head of Department of Pediatrics	④ Other than ①～③	○ Attended
																Board member	Akira Sugita	Head of Radiological Technology Division	④ Other than ①～③	○ Attended
																Board member	Kazuhide Baba	Vice Head of Pharmacy Division	④ Other than ①～③	－Attended (did not participate in deliberations or voting)
																Board member	Kaori Takahashi	Head of Nursing Division	④ Other than ①～③	○ Attended
																Board member	Kiyomi Nakano	Head of Planning Section	①Non-specialist board member	○ Attended
																Board member	Eiji Sato	Head of Corporate Planning Office	①Non-specialist board member	○ Attended
		001-03	Safety information	171212 (annual)	Hirosaki National Hospital Institutional Review Board	2018/01/16	Board review	Whether clinial trial can continue (concerning safety-related information)	Approved	----------	----------	None		2018/01/16	2018/01/16	Chairperson	Yoh Ishiguro	Head of Clinical Research Division	④ Other than ①～③	－Attended (did not participate in deliberations or voting)
																Acting Chairperson	Masahiko Abe	Head of Pharmacy Division	④ Other than ①～③	○ Attended
																Board member	Yasuhiko Igarashi	Hirosaki University (Professor Emeritus)	②External (Doctor) ③External (Review)	○ Attended
																Board member	Eriko Takaya	Ex-School Principal	②External (Doctor) ③External (Review)	○ Attended
																Board member	Tsukasa Kawano	Head of Clerical Division	①Non-specialist board member	○ Attended
																Board member	Katsuya Mikami	Head of Medical Division	④ Other than ①～③	○ Attended
																Board member	Norito Yagihashi	Head of Clinical Inspection Team	④ Other than ①～③	○ Attended
																Board member	Kazuhiko Sugimoto	Head of Department of Pediatrics	④ Other than ①～③	× Absent
																Board member	ー	Head of Radiological Technology Division	④ Other than ①～③	× Absent
																Board member	Kazuhide Baba	Vice Head of Pharmacy Division	④ Other than ①～③	－Attended (did not participate in deliberations or voting)
																Board member	Kaori Takahashi	Head of Nursing Division	④ Other than ①～③	○ Attended
																Board member	Kiyomi Nakano	Head of Planning Section	①Non-specialist board member	○ Attended
																Board member	Eiji Sato	Head of Corporate Planning Office	①Non-specialist board member	○ Attended
Japan Community Health care Organization Tokyo Yamate Medical Center	Department of Gastroenterology (IBD)	001-00	First procedures	First procedures	Japan Community Health care Organization Tokyo Yamate Medical Center Institutional Review Board	2017/03/02	Board review	Whether the clinical trial can be conducted	Approved with corrections	2017/03/06	2017/03/06	None	■Corrections requested for IC ① 1st and 2nd page Change the phrase "This booklet explains about KHK4083 clinical trial～" to "This booklet explains about KHK4083 clinical trial conducted by Kyowa Hakko Kirin～" ②Add an information on a fact that the single dose study on Japanese and Caucasian healthy volunteers (Ph1 part1) is already running and that the administration has already started.	2017/03/02	2017/03/02	Chairperson	Kobayashi Kouichi	Vice Hospital Director・Department of Obstetrics and Gynecology(physician)	④ Other than ①～③	× Absent
																Acting Chairperson	Noriko Ito	Vice Head of Pharmacy Division	④ Other than ①～③	○ Attended
																Board member	Hideshi Torii	Medical Director of Department of Dermatology(physician)	④ Other than ①～③	○ Attended
																Board member	Kenji Takazawa	Medical Director of Department of Cardiovascular and Vascular Surgery (physician)	④ Other than ①～③	○ Attended
																Board member	Ryu Tomiko	Medical Director of Department of Hematology (Physician)	④ Other than ①～③	○ Attended
																Board member	Hatada Yasumasa	Medical Director of Department of Gastroenterology (physician)	④ Other than ①～③	○ Attended
																Board member	Yoshimura naoki	Medical Director of Department of Gastroenterology (IBD) (physician)	④ Other than ①～③	－Attended (did not participate in deliberations or voting)
																Board member	Deguchi Takako	Vice Head of Nursing Division(nurse)	④ Other than ①～③	○ Attended
																Board member	Hitoshi Sasaki	Head of Clerical Division	①Non-specialist board member	○ Attended
																Board member	Keiichi Sekimoto	Head of Accounting Section	①Non-specialist board member	○ Attended
																Board member	Asari Takahito	Head of Medical Professions Division	①Non-specialist board member	○ Attended
																Board member	Osamu Sasamoto	Assistant Director of Accounting Section	①Non-specialist board member	× Absent
																Board member	Sekihara Takeo	Japan Cancer Society, Managing Director of the Board	②External (Doctor) ③External (Review)	○ Attended
		001-01	Safety information	170417 (cumulative)	Japan Community Health care Organization Tokyo Yamate Medical Center Institutional Review Board	2017/06/01	Board review	Whether clinial trial can continue (concerning safety-related information)	Approved	----------	----------	None		2017/06/01	2017/06/01	Chairperson	Kobayashi Kouichi	Vice Hospital Director・Department of Obstetrics and Gynecology(physician)	④ Other than ①～③	○ Attended
																Board member	Hideshi Torii	Medical Director of Department of Dermatology(physician)	④ Other than ①～③	○ Attended
																Board member	Kenji Takazawa	Medical Director of Department of Cardiovascular and Vascular Surgery (physician)	④ Other than ①～③	○ Attended
																Board member	Ryu Tomiko	Medical Director of Department of Hematology (Physician)	④ Other than ①～③	○ Attended
																Board member	Hatada Yasumasa	Medical Director of Department of Gastroenterology (physician)	④ Other than ①～③	× Absent
																Board member	Yoshimura naoki	Medical Director of Department of Gastroenterology (IBD) (physician)	④ Other than ①～③	－Attended (did not participate in deliberations or voting)
																Board member	Deguchi Takako	Vice Head of Nursing Division(nurse)	④ Other than ①～③	○ Attended
																Board member	Dai Yuko	Head of Pharmacy Division	④ Other than ①～③	○ Attended
																Board member	Nakamura Masao	Head of Clerical Division	①Non-specialist board member	○ Attended
																Board member	Keiichi Sekimoto	Head of Accounting Section	①Non-specialist board member	○ Attended
																Board member	Asari Takahito	Head of Medical Professions Division	①Non-specialist board member	× Absent
																Board member	Kadowaki Makoto	Assistant Director of Accounting Section	①Non-specialist board member	○ Attended
																Board member	Sekihara Takeo	Japan Cancer Society, Managing Director of the Board	②External (Doctor) ③External (Review)	○ Attended
		001-03	Change in plan / revision of informed consent	PRT1.2､PRT separate 1.2、IC (Tokyo Yamate Medical Center 3)	Japan Community Health care Organization Tokyo Yamate Medical Center Institutional Review Board	2017/09/19	Board review	Whether clinial trial can continue (change in trial-related documents)	Approved	----------	----------	None		2017/09/19	2017/09/19	Chairperson	Kobayashi Kouichi	Vice Hospital Director・Department of Obstetrics and Gynecology(physician)	④ Other than ①～③	○ Attended
																Board member	Hideshi Torii	Medical Director of Department of Dermatology(physician)	④ Other than ①～③	○ Attended
																Board member	Kenji Takazawa	Medical Director of Department of Cardiovascular and Vascular Surgery (physician)	④ Other than ①～③	× Absent
																Board member	Ryu Tomiko	Medical Director of Department of Hematology (Physician)	④ Other than ①～③	○ Attended
																Board member	Hatada Yasumasa	Medical Director of Department of Gastroenterology (physician)	④ Other than ①～③	○ Attended
																Board member	Yoshimura naoki	Medical Director of Department of Gastroenterology (IBD) (physician)	④ Other than ①～③	－Attended (did not participate in deliberations or voting)
																Board member	Deguchi Takako	Vice Head of Nursing Division(nurse)	④ Other than ①～③	○ Attended
																Board member	Dai Yuko	Head of Pharmacy Division	④ Other than ①～③	○ Attended
																Board member	Nakamura Masao	Head of Clerical Division	①Non-specialist board member	○ Attended
																Board member	Keiichi Sekimoto	Head of Accounting Section	①Non-specialist board member	× Absent
																Board member	Asari Takahito	Head of Medical Professions Division	①Non-specialist board member	× Absent
																Board member	Kadowaki Makoto	Assistant Director of Accounting Section	①Non-specialist board member	○ Attended
																Board member	Sekihara Takeo	Japan Cancer Society, Managing Director of the Board	②External (Doctor) ③External (Review)	○ Attended
Keikokai Medical Corp P-One Clinic	Department of Internal Medicine	001-00	First procedures	First procedures	Keikokai Medical Corp P-One Clinic Institutional Review Board	2016/11/29	Board review	Whether the clinical trial can be conducted	Approved	----------	----------	None		2016/11/29	2016/11/30	Chairperson	Kyoichi Totsuka	-Assistant Director, Kita Tama Hospital, Otsubokai Medical Corp. -Recognized as a Certified Doctor/Advising Doctor by the Japanese Society of Clinical Pharmacology and Therapeutics -Medical Doctor (M.D.)	②External (Doctor) ③External (Review)	○ Attended
																Board member	Shigeru Kageyama	-Specially Appointed Professor, Jikei University School of Medicine -Manager of a clinical research support centre -Recognized as a Certified Doctor/Advising Doctor by the Japanese Society of Clinical Pharmacology and Therapeutics -Medical Doctor (M.D.)	②External (Doctor) ③External (Review)	○ Attended	Vice Chairperson
																Board member	Emiko Osuga	-Doctor of Internal Medicine, Osuga Clinic of Internal Medicine -Recognized as a Certified Doctor/Advising Doctor by the Japanese Society of Clinical Pharmacology and Therapeutics -Medical Doctor (M.D.)	②External (Doctor) ③External (Review)	○ Attended	Vice Chairperson
																Board member	Takashi Noguchi	-Advisor, Pharmaceutical and Medical Device Regulatory Science Society of Japan -Visiting Professor,Showa University School of Pharmacy	④ Other than ①～③	○ Attended
																Board member	Toshinori Yamamoto	-Chair, Showa University Medical Foundation board of directors, Professor Emeritus, Showa University -Recognized as a Certified Pharmacist by the Japanese Society of Clinical Pharmacology and Therapeutics -Doctor of Pharmacology	②External (Doctor) ③External (Review)	○ Attended
																Board member	Yuki Nakajima	-Associate Professor, Drug Safety and Risk Management Learning Centre, School of Pharmacy, Tokyo University of Pharmacy and Life Sciences -Recognized as a Certified Pharmacist by the Japan Pharmacists Education Center -Recognized as a Certified Advising Pharmacist by the Japanese Society of Hospital Pharmacists -Recognized as a Certified CRC by the Japanese Society of Clinical Pharmacology and Th…	②External (Doctor) ③External (Review)	× Absent
																Board member	Masaru Imai	- Tokyo Shinbashi Dialysis Clinic, Oasis Medical Medical Corporation -Clinical Engineer	②External (Doctor) ③External (Review)	○ Attended
																Board member	Yoshiko Fujimori	Housewife	①Non-specialist board member	○ Attended
																Board member	Ruriko Shiotani	Employee of Company	①Non-specialist board member	○ Attended
		001-01	Others	Clinical trial participation card (English)(for caucasian healthy adult volunteer) ver1:2016/12/12	Keikokai Medical Corp P-One Clinic Institutional Review Board	2016/12/22	Board review	Whether clinial trial can continue (change in trial-related documents)	Approved	----------	----------	None		2016/12/22	2016/12/23	Chairperson	Kyoichi Totsuka	-Assistant Director, Kita Tama Hospital, Otsubokai Medical Corp. -Recognized as a Certified Doctor/Advising Doctor by the Japanese Society of Clinical Pharmacology and Therapeutics -Medical Doctor (M.D.)	②External (Doctor) ③External (Review)	○ Attended
																Board member	Shigeru Kageyama	-Specially Appointed Professor, Jikei University School of Medicine -Manager of a clinical research support centre -Recognized as a Certified Doctor/Advising Doctor by the Japanese Society of Clinical Pharmacology and Therapeutics -Medical Doctor (M.D.)	②External (Doctor) ③External (Review)	× Absent
																Board member	Emiko Osuga	-Doctor of Internal Medicine, Osuga Clinic of Internal Medicine -Recognized as a Certified Doctor/Advising Doctor by the Japanese Society of Clinical Pharmacology and Therapeutics -Medical Doctor (M.D.)	②External (Doctor) ③External (Review)	○ Attended
																Board member	Takashi Noguchi	-Advisor, Pharmaceutical and Medical Device Regulatory Science Society of Japan -Visiting Professor,Showa University School of Pharmacy	④ Other than ①～③	○ Attended
																Board member	Toshinori Yamamoto	-Chair, Showa University Medical Foundation board of directors, Professor Emeritus, Showa University -Recognized as a Certified Pharmacist by the Japanese Society of Clinical Pharmacology and Therapeutics -Doctor of Pharmacology	②External (Doctor) ③External (Review)	○ Attended
																Board member	Yuki Nakajima	-Associate Professor, Drug Safety and Risk Management Learning Centre, School of Pharmacy, Tokyo University of Pharmacy and Life Sciences -Recognized as a Certified Pharmacist by the Japan Pharmacists Education Center -Recognized as a Certified Advising Pharmacist by the Japanese Society of Hospital Pharmacists -Recognized as a Certified CRC by the Japanese Society of Clinical Pharmacology and Th…	②External (Doctor) ③External (Review)	× Absent
																Board member	Masaru Imai	- Tokyo Shinbashi Dialysis Clinic, Oasis Medical Medical Corporation -Clinical Engineer	②External (Doctor) ③External (Review)	○ Attended
																Board member	Yoshiko Fujimori	Housewife	①Non-specialist board member	○ Attended
																Board member	Ruriko Shiotani	Employee of Company	①Non-specialist board member	○ Attended
		001-02	Others	Operation flow for subject recruitment ver1, Announcement webpage ver1.1	Keikokai Medical Corp P-One Clinic Institutional Review Board	2017/01/18	Board review	Whether clinial trial can continue (change in trial-related documents)	Approved	----------	----------	None		2017/01/18	2017/01/19	Chairperson	Kyoichi Totsuka	-Assistant Director, Kita Tama Hospital, Otsubokai Medical Corp. -Recognized as a Certified Doctor/Advising Doctor by the Japanese Society of Clinical Pharmacology and Therapeutics -Medical Doctor (M.D.)	②External (Doctor) ③External (Review)	○ Attended
																Board member	Shigeru Kageyama	-Specially Appointed Professor, Jikei University School of Medicine -Manager of a clinical research support centre -Recognized as a Certified Doctor/Advising Doctor by the Japanese Society of Clinical Pharmacology and Therapeutics -Medical Doctor (M.D.)	②External (Doctor) ③External (Review)	× Absent
																Board member	Emiko Osuga	-Doctor of Internal Medicine, Osuga Clinic of Internal Medicine -Recognized as a Certified Doctor/Advising Doctor by the Japanese Society of Clinical Pharmacology and Therapeutics -Medical Doctor (M.D.)	②External (Doctor) ③External (Review)	○ Attended
																Board member	Takashi Noguchi	-Advisor, Pharmaceutical and Medical Device Regulatory Science Society of Japan -Visiting Professor,Showa University School of Pharmacy	④ Other than ①～③	○ Attended
																Board member	Toshinori Yamamoto	-Chair, Showa University Medical Foundation board of directors, Professor Emeritus, Showa University -Recognized as a Certified Pharmacist by the Japanese Society of Clinical Pharmacology and Therapeutics -Doctor of Pharmacology	②External (Doctor) ③External (Review)	× Absent
																Board member	Yuki Nakajima	-Associate Professor, Drug Safety and Risk Management Learning Centre, School of Pharmacy, Tokyo University of Pharmacy and Life Sciences -Recognized as a Certified Pharmacist by the Japan Pharmacists Education Center -Recognized as a Certified Advising Pharmacist by the Japanese Society of Hospital Pharmacists -Recognized as a Certified CRC by the Japanese Society of Clinical Pharmacology and Th…	②External (Doctor) ③External (Review)	× Absent
																Board member	Masaru Imai	- Tokyo Shinbashi Dialysis Clinic, Oasis Medical Medical Corporation -Clinical Engineer	②External (Doctor) ③External (Review)	○ Attended
																Board member	Yoshiko Fujimori	Housewife	①Non-specialist board member	○ Attended
																Board member	Ruriko Shiotani	Employee of Company	①Non-specialist board member	○ Attended
		001-03	Change in clinical trial protocol	IB 2	Keikokai Medical Corp P-One Clinic Institutional Review Board	2017/02/21	Board review	Whether clinial trial can continue (change in trial-related documents)	Approved	----------	----------	None		2017/02/21	2017/02/22	Chairperson	Kyoichi Totsuka	-Assistant Director, Kita Tama Hospital, Otsubokai Medical Corp. -Recognized as a Certified Doctor/Advising Doctor by the Japanese Society of Clinical Pharmacology and Therapeutics -Medical Doctor (M.D.)	②External (Doctor) ③External (Review)	○ Attended
																Board member	Shigeru Kageyama	-Specially Appointed Professor, Jikei University School of Medicine -Manager of a clinical research support centre -Recognized as a Certified Doctor/Advising Doctor by the Japanese Society of Clinical Pharmacology and Therapeutics -Medical Doctor (M.D.)	②External (Doctor) ③External (Review)	× Absent
																Board member	Emiko Osuga	-Doctor of Internal Medicine, Osuga Clinic of Internal Medicine -Recognized as a Certified Doctor/Advising Doctor by the Japanese Society of Clinical Pharmacology and Therapeutics -Medical Doctor (M.D.)	②External (Doctor) ③External (Review)	○ Attended
																Board member	Takashi Noguchi	-Advisor, Pharmaceutical and Medical Device Regulatory Science Society of Japan -Visiting Professor,Showa University School of Pharmacy	④ Other than ①～③	○ Attended
																Board member	Toshinori Yamamoto	-Chair, Showa University Medical Foundation board of directors, Professor Emeritus, Showa University -Recognized as a Certified Pharmacist by the Japanese Society of Clinical Pharmacology and Therapeutics -Doctor of Pharmacology	②External (Doctor) ③External (Review)	○ Attended
																Board member	Yuki Nakajima	-Associate Professor, Drug Safety and Risk Management Learning Centre, School of Pharmacy, Tokyo University of Pharmacy and Life Sciences -Recognized as a Certified Pharmacist by the Japan Pharmacists Education Center -Recognized as a Certified Advising Pharmacist by the Japanese Society of Hospital Pharmacists -Recognized as a Certified CRC by the Japanese Society of Clinical Pharmacology and Th…	②External (Doctor) ③External (Review)	○ Attended
																Board member	Masaru Imai	- Tokyo Shinbashi Dialysis Clinic, Oasis Medical Medical Corporation -Clinical Engineer	②External (Doctor) ③External (Review)	○ Attended
																Board member	Yoshiko Fujimori	Housewife	①Non-specialist board member	○ Attended
																Board member	Ruriko Shiotani	Employee of Company	①Non-specialist board member	○ Attended
		001-04	Serious adverse events	SAE:03-PO-07(Infectious enteritis: report1, 2, 3)	Keikokai Medical Corp P-One Clinic Institutional Review Board	2017/04/18	Board review	Whether clinial trial can continue (concerning serious adverse event)	Approved	----------	----------	None		2017/04/18	2017/04/19	Chairperson	Kyoichi Totsuka	-Assistant Director, Kita Tama Hospital, Otsubokai Medical Corp. -Recognized as a Certified Doctor/Advising Doctor by the Japanese Society of Clinical Pharmacology and Therapeutics -Medical Doctor (M.D.)	②External (Doctor) ③External (Review)	○ Attended
																Board member	Shigeru Kageyama	-Specially Appointed Professor, Jikei University School of Medicine -Manager of a clinical research support centre -Recognized as a Certified Doctor/Advising Doctor by the Japanese Society of Clinical Pharmacology and Therapeutics -Medical Doctor (M.D.)	②External (Doctor) ③External (Review)	× Absent
																Board member	Emiko Osuga	-Doctor of Internal Medicine, Osuga Clinic of Internal Medicine -Recognized as a Certified Doctor/Advising Doctor by the Japanese Society of Clinical Pharmacology and Therapeutics -Medical Doctor (M.D.)	②External (Doctor) ③External (Review)	○ Attended
																Board member	Takashi Noguchi	-Advisor, Pharmaceutical and Medical Device Regulatory Science Society of Japan -Visiting Professor,Showa University School of Pharmacy	④ Other than ①～③	○ Attended
																Board member	Toshinori Yamamoto	-Chair, Showa University Medical Foundation board of directors, Professor Emeritus, Showa University -Recognized as a Certified Pharmacist by the Japanese Society of Clinical Pharmacology and Therapeutics -Doctor of Pharmacology	②External (Doctor) ③External (Review)	○ Attended
																Board member	Yuki Nakajima	-Associate Professor, Drug Safety and Risk Management Learning Centre, School of Pharmacy, Tokyo University of Pharmacy and Life Sciences -Recognized as a Certified Pharmacist by the Japan Pharmacists Education Center -Recognized as a Certified Advising Pharmacist by the Japanese Society of Hospital Pharmacists -Recognized as a Certified CRC by the Japanese Society of Clinical Pharmacology and Th…	②External (Doctor) ③External (Review)	× Absent
																Board member	Masaru Imai	- Sub-manager, Tokyo Shinbashi Dialysis Clinic, Oasis Medical Medical Corporation -Clinical Engineer	②External (Doctor) ③External (Review)	○ Attended
																Board member	Yoshiko Fujimori	Housewife	①Non-specialist board member	○ Attended
																Board member	Ruriko Shiotani	Employee of Company	①Non-specialist board member	○ Attended
		001-05	Safety information	170417 (cumulative)	Keikokai Medical Corp P-One Clinic Institutional Review Board	2017/06/20	Board review	Whether clinial trial can continue (concerning safety-related information)	Approved	----------	----------	None		2017/06/20	2017/06/21	Chairperson	Kyoichi Totsuka	-Assistant Director, Kita Tama Hospital, Otsubokai Medical Corp. -Recognized as a Certified Doctor/Advising Doctor by the Japanese Society of Clinical Pharmacology and Therapeutics -Medical Doctor (M.D.)	②External (Doctor) ③External (Review)	○ Attended
																Board member	Shigeru Kageyama	-Specially Appointed Professor, Jikei University School of Medicine -Manager of a clinical research support centre -Recognized as a Certified Doctor/Advising Doctor by the Japanese Society of Clinical Pharmacology and Therapeutics -Medical Doctor (M.D.)	②External (Doctor) ③External (Review)	× Absent
																Board member	Emiko Osuga	-Doctor of Internal Medicine, Osuga Clinic of Internal Medicine -Recognized as a Certified Doctor/Advising Doctor by the Japanese Society of Clinical Pharmacology and Therapeutics -Medical Doctor (M.D.)	②External (Doctor) ③External (Review)	○ Attended
																Board member	Takashi Noguchi	-Advisor, Pharmaceutical and Medical Device Regulatory Science Society of Japan -Visiting Professor,Showa University School of Pharmacy	④ Other than ①～③	○ Attended
																Board member	Toshinori Yamamoto	-Chair, Showa University Medical Foundation board of directors, Professor Emeritus, Showa University -Recognized as a Certified Pharmacist by the Japanese Society of Clinical Pharmacology and Therapeutics -Doctor of Pharmacology	②External (Doctor) ③External (Review)	○ Attended
																Board member	Yuki Nakajima	-Associate Professor, Drug Safety and Risk Management Learning Centre, School of Pharmacy, Tokyo University of Pharmacy and Life Sciences -Recognized as a Certified Pharmacist by the Japan Pharmacists Education Center -Recognized as a Certified Advising Pharmacist by the Japanese Society of Hospital Pharmacists -Recognized as a Certified CRC by the Japanese Society of Clinical Pharmacology and Th…	②External (Doctor) ③External (Review)	○ Attended
																Board member	Masaru Imai	- Sub-manager, Tokyo Shinbashi Dialysis Clinic, Oasis Medical Medical Corporation -Clinical Engineer	②External (Doctor) ③External (Review)	○ Attended
																Board member	Yoshiko Fujimori	Part‐time Administrative Staff	①Non-specialist board member	○ Attended
																Board member	Ruriko Shiotani	Employee of Company	①Non-specialist board member	○ Attended
		001-06	Change in plan / revision of informed consent	PRT1.2、IC 3(P-One Clinic 1)	Keikokai Medical Corp P-One Clinic Institutional Review Board	2017/07/27	Board review	Whether clinial trial can continue (change in trial-related documents)	Approved	----------	----------	None		2017/07/27	2017/07/28	Chairperson	Kyoichi Totsuka	-Assistant Director, Kita Tama Hospital, Otsubokai Medical Corp. -Recognized as a Certified Doctor/Advising Doctor by the Japanese Society of Clinical Pharmacology and Therapeutics -Medical Doctor (M.D.)	②External (Doctor) ③External (Review)	○ Attended
																Board member	Shigeru Kageyama	-Specially Appointed Professor, Jikei University School of Medicine -Manager of a clinical research support centre -Recognized as a Certified Doctor/Advising Doctor by the Japanese Society of Clinical Pharmacology and Therapeutics -Medical Doctor (M.D.)	②External (Doctor) ③External (Review)	× Absent
																Board member	Emiko Osuga	-Doctor of Internal Medicine, Osuga Clinic of Internal Medicine -Recognized as a Certified Doctor/Advising Doctor by the Japanese Society of Clinical Pharmacology and Therapeutics -Medical Doctor (M.D.)	②External (Doctor) ③External (Review)	○ Attended
																Board member	Takashi Noguchi	-Advisor, Pharmaceutical and Medical Device Regulatory Science Society of Japan -Visiting Professor,Showa University School of Pharmacy	④ Other than ①～③	○ Attended
																Board member	Toshinori Yamamoto	-Chair, Showa University Medical Foundation board of directors, Professor Emeritus, Showa University -Recognized as a Certified Pharmacist by the Japanese Society of Clinical Pharmacology and Therapeutics -Doctor of Pharmacology	②External (Doctor) ③External (Review)	○ Attended
																Board member	Yuki Nakajima	-Associate Professor, Drug Safety and Risk Management Learning Centre, School of Pharmacy, Tokyo University of Pharmacy and Life Sciences -Recognized as a Certified Pharmacist by the Japan Pharmacists Education Center -Recognized as a Certified Advising Pharmacist by the Japanese Society of Hospital Pharmacists -Recognized as a Certified CRC by the Japanese Society of Clinical Pharmacology and Th…	②External (Doctor) ③External (Review)	○ Attended
																Board member	Masaru Imai	- Sub-manager, Tokyo Shinbashi Dialysis Clinic, Oasis Medical Medical Corporation -Clinical Engineer	②External (Doctor) ③External (Review)	○ Attended
																Board member	Yoshiko Fujimori	Part‐time Administrative Staff	①Non-specialist board member	○ Attended
																Board member	Ruriko Shiotani	Employee of Company	①Non-specialist board member	○ Attended
		002-00	Continuation review (annual)	Continuation review (annual)	Keikokai Medical Corp P-One Clinic Institutional Review Board	2017/11/10	Board review	Whether clinial trial can continue (annual continuation review)	Approved	----------	----------	None		2017/11/10	2017/11/13	Chairperson	Kyoichi Totsuka	-Assistant Director, Kita Tama Hospital, Otsubokai Medical Corp. -Recognized as a Certified Doctor/Advising Doctor by the Japanese Society of Clinical Pharmacology and Therapeutics -Medical Doctor (M.D.)	②External (Doctor) ③External (Review)	× Absent
																Acting Chairperson	Shigeru Kageyama	-Specially Appointed Professor, Jikei University School of Medicine -Manager of a clinical research support centre -Recognized as a Certified Doctor/Advising Doctor by the Japanese Society of Clinical Pharmacology and Therapeutics -Medical Doctor (M.D.)	②External (Doctor) ③External (Review)	○ Attended
																Board member	Emiko Osuga	-Doctor of Internal Medicine, Osuga Clinic of Internal Medicine -Recognized as a Certified Doctor/Advising Doctor by the Japanese Society of Clinical Pharmacology and Therapeutics -Medical Doctor (M.D.)	②External (Doctor) ③External (Review)	○ Attended
																Board member	Takashi Noguchi	-Advisor, Pharmaceutical and Medical Device Regulatory Science Society of Japan -Visiting Professor,Showa University School of Pharmacy	④ Other than ①～③	○ Attended
																Board member	Toshinori Yamamoto	-Chair, Showa University Medical Foundation board of directors, Professor Emeritus, Showa University -Recognized as a Certified Pharmacist by the Japanese Society of Clinical Pharmacology and Therapeutics -Doctor of Pharmacology	②External (Doctor) ③External (Review)	× Absent
																Board member	Yuki Nakajima	-Associate Professor, Drug Safety and Risk Management Learning Centre, School of Pharmacy, Tokyo University of Pharmacy and Life Sciences -Recognized as a Certified Pharmacist by the Japan Pharmacists Education Center -Recognized as a Certified Advising Pharmacist by the Japanese Society of Hospital Pharmacists -Recognized as a Certified CRC by the Japanese Society of Clinical Pharmacology and Th…	②External (Doctor) ③External (Review)	× Absent
																Board member	Masaru Imai	-Chief-Engineer,Clinical Engineering Department, Watanabe Clinic, Kakio Medical Corporation -Clinical Engineer	②External (Doctor) ③External (Review)	○ Attended
																Board member	Yoshiko Fujimori	Part‐time Administrative Staff	①Non-specialist board member	○ Attended
																Board member	Ruriko Shiotani	Employee of Company	①Non-specialist board member	○ Attended
		002-01	Safety information	171212 (annual)	Keikokai Medical Corp P-One Clinic Institutional Review Board	2018/01/22	Board review	Whether clinial trial can continue (concerning safety-related information)	Approved	----------	----------	None		2018/01/22	2018/01/23	Chairperson	Kyoichi Totsuka	-Assistant Director, Kita Tama Hospital, Otsubokai Medical Corp. -Recognized as a Certified Doctor/Advising Doctor by the Japanese Society of Clinical Pharmacology and Therapeutics -Medical Doctor (M.D.)	②External (Doctor) ③External (Review)	○ Attended
																Acting Chairperson	Shigeru Kageyama	-Specially Appointed Professor, Jikei University School of Medicine -Manager of a clinical research support centre -Recognized as a Certified Doctor/Advising Doctor by the Japanese Society of Clinical Pharmacology and Therapeutics -Medical Doctor (M.D.)	②External (Doctor) ③External (Review)	× Absent
																Board member	Emiko Osuga	-Doctor of Internal Medicine, Osuga Clinic of Internal Medicine -Recognized as a Certified Doctor/Advising Doctor by the Japanese Society of Clinical Pharmacology and Therapeutics -Medical Doctor (M.D.)	②External (Doctor) ③External (Review)	○ Attended
																Board member	Takashi Noguchi	-Advisor, Pharmaceutical and Medical Device Regulatory Science Society of Japan -Visiting Professor,Showa University School of Pharmacy	④ Other than ①～③	○ Attended
																Board member	Toshinori Yamamoto	-Chair, Showa University Medical Foundation board of directors, Professor Emeritus, Showa University -Recognized as a Certified Pharmacist by the Japanese Society of Clinical Pharmacology and Therapeutics -Doctor of Pharmacology	②External (Doctor) ③External (Review)	× Absent
																Board member	Yuki Nakajima	-Associate Professor, Drug Safety and Risk Management Learning Centre, School of Pharmacy, Tokyo University of Pharmacy and Life Sciences -Recognized as a Certified Pharmacist by the Japan Pharmacists Education Center -Recognized as a Certified Advising Pharmacist by the Japanese Society of Hospital Pharmacists -Recognized as a Certified CRC by the Japanese Society of Clinical Pharmacology and Th…	②External (Doctor) ③External (Review)	× Absent
																Board member	Masaru Imai	-Chief-Engineer,Clinical Engineering Department, Watanabe Clinic, Kakio Medical Corporation -Clinical Engineer	②External (Doctor) ③External (Review)	○ Attended
																Board member	Yoshiko Fujimori	Part‐time Administrative Staff	①Non-specialist board member	○ Attended
																Board member	Ruriko Shiotani	Employee of Company	①Non-specialist board member	× Absent
National Hospital Organization Kyoto Medical Center	Department of Gastroenterology	001-00	First procedures	First procedures	National Hospital Organization Kyoto Medical Center Institutional Review Board	2017/03/22	Board review	Whether the clinical trial can be conducted	Approved	----------	----------	None		2017/03/22	2017/03/22	Chairperson	Akira Shimazu	Head of Clinical Research Center	④ Other than ①～③	○ Attended
																Board member	Kenji Takakura	Vice Hospital Director	④ Other than ①～③	○ Attended
																Board member	Iwao Ikai	Head of Medical Division	④ Other than ①～③	○ Attended
																Board member	Tsuyoshi Ito	Medical Director（In Charge of Medical Technology）	④ Other than ①～③	○ Attended
																Board member	Tetsuya Tagami	Medical Director（In Charge of Health Checks）	④ Other than ①～③	○ Attended
																Board member	Shinji Katsushima	Medical Director（In Charge of Medical Professions Management）	④ Other than ①～③	－Attended (did not participate in deliberations or voting)
																Board member	Katsuaki Kobayashi	Head of Pharmacy Division	④ Other than ①～③	○ Attended
																Board member	Terumi Araki	Head of Nursing Division	④ Other than ①～③	○ Attended
																Board member	Yoshikazu Takahashi	Head of Clerical Division	①Non-specialist board member	× Absent
																Board member	Mitsugu Shibayama	Head of Planning Section	①Non-specialist board member	× Absent
																Board member	Minoru Mizuno	Head of Corporate Planning Office	①Non-specialist board member	○ Attended
																Board member	Nagamasa Fujimori	Fujimori Shrine, Chief priest	②External (Doctor) ③External (Review)	○ Attended
																Board member	Takatoshi Hiraishi	Kyoto University of Education, Faculty of Education, Professor	②External (Doctor) ③External (Review)	○ Attended
		001-01	Change in investigators	Change in investigators（Dr Takimoto & Dr Akamatsu added）	National Hospital Organization Kyoto Medical Center Institutional Review Board	2017/04/26	Board review	Whether clinial trial can continue (change in trial-related documents)	Approved	----------	----------	None		2017/04/26	2017/04/26	Chairperson	Akira Shimazu	Head of Clinical Research Center	④ Other than ①～③	○ Attended
																Board member	Kenji Takakura	Vice Hospital Director	④ Other than ①～③	× Absent
																Board member	Iwao Ikai	Head of Medical Division	④ Other than ①～③	○ Attended
																Board member	Tsuyoshi Ito	Medical Director（In Charge of Medical Technology）	④ Other than ①～③	○ Attended
																Board member	Tetsuya Tagami	Medical Director（In Charge of Health Checks）	④ Other than ①～③	○ Attended
																Board member	Shinji Katsushima	Medical Director（In Charge of Medical Professions Management）	④ Other than ①～③	－Attended (did not participate in deliberations or voting)
																Board member	Katsuaki Kobayashi	Head of Pharmacy Division	④ Other than ①～③	○ Attended
																Board member	Terumi Araki	Head of Nursing Division	④ Other than ①～③	○ Attended
																Board member	Yoshikazu Takahashi	Head of Clerical Division	①Non-specialist board member	× Absent
																Board member	Itsuma Onishi	Head of Planning Section	①Non-specialist board member	○ Attended
																Board member	Minoru Mizuno	Head of Corporate Planning Office	①Non-specialist board member	○ Attended
																Board member	Nagamasa Fujimori	Fujimori Shrine, Chief priest	②External (Doctor) ③External (Review)	○ Attended
																Board member	Takatoshi Hiraishi	Kyoto University of Education, Faculty of Education, Professor	②External (Doctor) ③External (Review)	○ Attended
		001-02	Safety information	170417 (cumulative)	National Hospital Organization Kyoto Medical Center Institutional Review Board	2017/06/28	Board review	Whether clinial trial can continue (concerning safety-related information)	Approved	----------	----------	None		2017/06/28	2017/06/28	Chairperson	Akira Shimazu	Head of Clinical Research Center	④ Other than ①～③	○ Attended
																Board member	Kenji Takakura	Vice Hospital Director	④ Other than ①～③	○ Attended
																Board member	Iwao Ikai	Head of Medical Division	④ Other than ①～③	○ Attended
																Board member	Tsuyoshi Ito	Medical Director（In Charge of Medical Technology）	④ Other than ①～③	○ Attended
																Board member	Tetsuya Tagami	Medical Director（In Charge of Health Checks）	④ Other than ①～③	○ Attended
																Board member	Shinji Katsushima	Medical Director（In Charge of Medical Professions Management）	④ Other than ①～③	－Attended (did not participate in deliberations or voting)
																Board member	Katsuaki Kobayashi	Head of Pharmacy Division	④ Other than ①～③	○ Attended
																Board member	Terumi Araki	Head of Nursing Division	④ Other than ①～③	○ Attended
																Board member	Yoshikazu Takahashi	Head of Clerical Division	①Non-specialist board member	× Absent
																Board member	Itsuma Onishi	Head of Planning Section	①Non-specialist board member	○ Attended
																Board member	Minoru Mizuno	Head of Corporate Planning Office	①Non-specialist board member	○ Attended
																Board member	Nagamasa Fujimori	Fujimori Shrine, Chief priest	②External (Doctor) ③External (Review)	○ Attended
																Board member	Takatoshi Hiraishi	Kyoto University of Education, Faculty of Education, Professor	②External (Doctor) ③External (Review)	○ Attended
		001-03	Change in plan / revision of informed consent	PRT1.2､PRT suppl 1.2、IC (Kyoto Medical Center 2.0)	National Hospital Organization Kyoto Medical Center Institutional Review Board	2017/07/26	Board review	Whether clinial trial can continue (change in trial-related documents)	Approved	----------	----------	None		2017/07/26	2017/07/26	Chairperson	Akira Shimazu	Head of Clinical Research Center	④ Other than ①～③	○ Attended
																Board member	Kenji Takakura	Vice Hospital Director	④ Other than ①～③	× Absent
																Board member	Iwao Ikai	Head of Medical Division	④ Other than ①～③	○ Attended
																Board member	Tsuyoshi Ito	Medical Director（In Charge of Medical Technology）	④ Other than ①～③	○ Attended
																Board member	Tetsuya Tagami	Medical Director（In Charge of Health Checks）	④ Other than ①～③	○ Attended
																Board member	Shinji Katsushima	Medical Director（In Charge of Medical Professions Management）	④ Other than ①～③	－Attended (did not participate in deliberations or voting)
																Board member	Katsuaki Kobayashi	Head of Pharmacy Division	④ Other than ①～③	○ Attended
																Board member	Terumi Araki	Head of Nursing Division	④ Other than ①～③	○ Attended
																Board member	Nobuhiro Izuhara	Head of Clerical Division	①Non-specialist board member	○ Attended
																Board member	Itsuma Onishi	Head of Planning Section	①Non-specialist board member	○ Attended
																Board member	Minoru Mizuno	Head of Corporate Planning Office	①Non-specialist board member	○ Attended
																Board member	Nagamasa Fujimori	Fujimori Shrine, Chief priest	②External (Doctor) ③External (Review)	○ Attended
																Board member	Takatoshi Hiraishi	Kyoto University of Education, Faculty of Education, Professor	②External (Doctor) ③External (Review)	○ Attended
		001-04	Safety information	171212 (annual)	National Hospital Organization Kyoto Medical Center Institutional Review Board	2018/01/24	Board review	Whether clinial trial can continue (concerning safety-related information)	Approved	----------	----------	None		2018/01/24	2018/01/24	Chairperson	Akira Shimazu	Head of Clinical Research Center	④ Other than ①～③	○ Attended
																Board member	Kenji Takakura	Vice Hospital Director	④ Other than ①～③	○ Attended
																Board member	Iwao Ikai	Head of Medical Division	④ Other than ①～③	× Absent
																Board member	Tsuyoshi Ito	Medical Director（In Charge of Medical Technology）	④ Other than ①～③	○ Attended
																Board member	Tetsuya Tagami	Medical Director（In Charge of Health Checks）	④ Other than ①～③	× Absent
																Board member	Shinji Katsushima	Medical Director（In Charge of Medical Professions Management）	④ Other than ①～③	－Attended (did not participate in deliberations or voting)
																Board member	Katsuaki Kobayashi	Head of Pharmacy Division	④ Other than ①～③	○ Attended
																Board member	Terumi Araki	Head of Nursing Division	④ Other than ①～③	○ Attended
																Board member	Nobuhiro Izuhara	Head of Clerical Division	①Non-specialist board member	○ Attended
																Board member	Itsuma Onishi	Head of Planning Section	①Non-specialist board member	○ Attended
																Board member	Minoru Mizuno	Head of Corporate Planning Office	①Non-specialist board member	○ Attended
																Board member	Nagamasa Fujimori	Fujimori Shrine, Chief priest	②External (Doctor) ③External (Review)	○ Attended
																Board member	Takatoshi Hiraishi	Kyoto University of Education, Faculty of Education, Professor	②External (Doctor) ③External (Review)	○ Attended
		002-00	Continuation review (annual)	Continuation review (annual)	National Hospital Organization Kyoto Medical Center Institutional Review Board	2018/02/28	Board review	Whether clinial trial can continue (annual continuation review)	Approved	----------	----------	None		2018/02/28	2018/02/28	Chairperson	Akira Shimazu	Head of Clinical Research Center	④ Other than ①～③	○ Attended
																Board member	Kenji Takakura	Vice Hospital Director	④ Other than ①～③	× Absent
																Board member	Iwao Ikai	Head of Medical Division	④ Other than ①～③	○ Attended
																Board member	Tsuyoshi Ito	Medical Director（In Charge of Medical Technology）	④ Other than ①～③	○ Attended
																Board member	Tetsuya Tagami	Medical Director（In Charge of Health Checks）	④ Other than ①～③	○ Attended
																Board member	Shinji Katsushima	Medical Director（In Charge of Medical Professions Management）	④ Other than ①～③	－Attended (did not participate in deliberations or voting)
																Board member	Katsuaki Kobayashi	Head of Pharmacy Division	④ Other than ①～③	○ Attended
																Board member	Terumi Araki	Head of Nursing Division	④ Other than ①～③	○ Attended
																Board member	Nobuhiro Izuhara	Head of Clerical Division	①Non-specialist board member	○ Attended
																Board member	Itsuma Onishi	Head of Planning Section	①Non-specialist board member	○ Attended
																Board member	Minoru Mizuno	Head of Corporate Planning Office	①Non-specialist board member	× Absent
																Board member	Nagamasa Fujimori	Fujimori Shrine, Chief priest	②External (Doctor) ③External (Review)	○ Attended
																Board member	Takatoshi Hiraishi	Kyoto University of Education, Faculty of Education, Professor	②External (Doctor) ③External (Review)	○ Attended
Kinshu-kai Infusion Clinic	Department of Gastroenterology	001-00	First procedures	First procedures	Medical Corporation Koseikai Sone Clinic Institutional Review Board	2017/02/01	Board review	Whether the clinical trial can be conducted	Approved	----------	----------	None		2017/02/01	2017/02/02	Chairperson	Hiroaki Negishi	Medical Corporation Reniyakai Women's Clinic Oizumigakuen, Hospital Director Physician	④ Other than ①～③	○ Attended
																Board member	Tomoko Isomura	Isomura Clinic, Hospital Director, Physician	④ Other than ①～③	○ Attended	Vice Chairperson
																Board member	Reiko Sone	Medical Corporation Koseikai Sone Clinic Shinjuku, Vice Hospital Director Physician	④ Other than ①～③	× Absent
																Board member	Yasutoshi Seki	IHI Corporation, Personnel Division	①Non-specialist board member	○ Attended
																Board member	Youhei Yamamoto	Medical Systems Institute Inc., Customer System Division, Hospital System Group	①Non-specialist board member	○ Attended
																Board member	Miharu Kon	Aisanchi Ltd., CEO	①Non-specialist board member	○ Attended
																Board member	Chie Kondo	Medical Corporation Atsushikai Tabata Ophthalmology Clinic, Motokicho Ophthalmology & Internal Medicine Clinic, Physician	②External (Doctor) ③External (Review)	○ Attended
																Board member	Kazuyoshi Takagi	Kazuyoshi Takagi Law Office, Lawyer	②External (Doctor) ③External (Review)	× Absent
																Board member	Mariko Kitahama	Roppongi Kitahama Clinic, Physician	②External (Doctor) ③External (Review)	○ Attended
		001-01	Safety information	170417 (cumulative)	Medical Corporation Koseikai Sone Clinic Institutional Review Board	2017/06/07	Board review	Whether clinial trial can continue (concerning safety-related information)	Approved	----------	----------	None		2017/06/07	2017/06/08	Chairperson	Ryoji Fukushima	Department of Surgery, Teikyo University School of Medicine, Professor, Physician	④ Other than ①～③	○ Attended
																Board member	Tomoko Isomura	Isomura Clinic, Hospital Director, Physician	④ Other than ①～③	○ Attended
																Board member	Reiko Sone	Medical Corporation Koseikai Sone Clinic Marunouchi, Physician	④ Other than ①～③	○ Attended
																Board member	Yasutoshi Seki	IHI Corporation, Personnel Division	①Non-specialist board member	○ Attended
																Board member	Youhei Yamamoto	Medical Systems Institute Inc., Customer System Division, Hospital System Group	①Non-specialist board member	○ Attended
																Board member	Miharu Kon	Aisanchi Ltd., CEO	①Non-specialist board member	○ Attended
																Board member	Chie Kondo	Medical Corporation Atsushikai Tabata Ophthalmology Clinic, Motokicho Ophthalmology & Internal Medicine Clinic, Physician	②External (Doctor) ③External (Review)	○ Attended
																Board member	Kazuyoshi Takagi	Kazuyoshi Takagi Law Office, Lawyer	②External (Doctor) ③External (Review)	× Absent
																Board member	Mariko Kitahama	Roppongi Kitahama Clinic, Physician	②External (Doctor) ③External (Review)	○ Attended
		001-02	Change in plan / revision of informed consent	PRT1.2, IC3(Infusion Clinic 1)	Medical Corporation Koseikai Sone Clinic Institutional Review Board	2017/08/02	Board review	Whether clinial trial can continue (change in trial-related documents)	Approved	----------	----------	None		2017/08/02	2017/08/03	Chairperson	Ryoji Fukushima	Department of Surgery, Teikyo University School of Medicine, Professor, Physician	④ Other than ①～③	○ Attended
																Board member	Tomoko Isomura	Isomura Clinic, Hospital Director, Physician	④ Other than ①～③	○ Attended
																Board member	Reiko Sone	Medical Corporation Koseikai Sone Clinic Marunouchi, Physician	④ Other than ①～③	○ Attended
																Board member	Yasutoshi Seki	IHI Corporation, Personnel Division	①Non-specialist board member	○ Attended
																Board member	Youhei Yamamoto	Medical Systems Institute Inc., Customer System Division, Hospital System Group	①Non-specialist board member	○ Attended
																Board member	Miharu Kon	Aisanchi Ltd., CEO	①Non-specialist board member	○ Attended
																Board member	Chie Kondo	Medical Corporation Atsushikai Tabata Ophthalmology Clinic, Motokicho Ophthalmology & Internal Medicine Clinic, Physician	②External (Doctor) ③External (Review)	○ Attended
																Board member	Kazuyoshi Takagi	Kazuyoshi Takagi Law Office, Lawyer	②External (Doctor) ③External (Review)	○ Attended
																Board member	Mariko Kitahama	Roppongi Kitahama Clinic, Physician	②External (Doctor) ③External (Review)	○ Attended
		002-00	Continuation review (annual)	Continuation review (annual)	Medical Corporation Koseikai Sone Clinic Institutional Review Board	2018/01/10	Board review	Whether clinial trial can continue (annual continuation review)	Approved	----------	----------	None		2018/01/10	2018/01/11	Chairperson	Ryoji Fukushima	Department of Surgery, Teikyo University School of Medicine, Professor, Physician	④ Other than ①～③	○ Attended
																Board member	Tomoko Isomura	Isomura Clinic, Hospital Director, Physician	④ Other than ①～③	○ Attended
																Board member	Reiko Sone	Medical Corporation Koseikai Sone Clinic Marunouchi, Physician	④ Other than ①～③	○ Attended
																Board member	Yasutoshi Seki	IHI Corporation, Personnel Division	①Non-specialist board member	× Absent
																Board member	Youhei Yamamoto	Medical Systems Institute Inc., Customer System Division, Hospital System Group	①Non-specialist board member	○ Attended
																Board member	Miharu Kon	Aisanchi Ltd., CEO	①Non-specialist board member	○ Attended
																Board member	Chie Kondo	Medical Corporation Atsushikai Tabata Ophthalmology Clinic, Motokicho Ophthalmology & Internal Medicine Clinic, Physician	②External (Doctor) ③External (Review)	○ Attended
																Board member	Kazuyoshi Takagi	Kazuyoshi Takagi Law Office, Lawyer	②External (Doctor) ③External (Review)	○ Attended
																Board member	Mariko Kitahama	Roppongi Kitahama Clinic, Physician	②External (Doctor) ③External (Review)	○ Attended
